# Supplementary material for: Using Machine Learning to Predict Synergistic Antimalarial Compound Combinations With Novel Structures
Source: Front Pharmacol. 2018 Oct 2;9:1096. doi: 10.3389/fphar.2018.01096 (PMC6176478; doi:10.3389/fphar.2018.01096)
Supplement: Supplementary file 1 [file Data_Sheet_1.XLSX]

## Sheet: Supporting Information
Using machine learning to predict synergistic antimalarial compound combinations with novel structures
Daniel J. Mason, Richard T. Eastman, Richard P.I. Lewis, Ian P. Stott, Rajarshi Guha, and Andreas Bender
Table of contents:
S1	Cross validation
S2	Dd2 SFP Predictions
S3	Dd2 Prospective screen
S4	Indirect discovery
S5	Validation compounds
S6	Minimum significance ratios
S7	Training compounds

## Sheet: S1
SI Table 1 - cross validation results for each strain training data CoSynE was trained upon.
3D7
Descriptor	Estimator	Method	CV	MCC	F1	AUROC	Precision	Recall	Accuracy
StructuralFingerprint	classifier	svm	KFold	0.4336	0.5473	0.8036	0.5919	0.5125	0.813
StructuralFingerprint	classifier	svm	leave_compounds_out	0.2084	0.2629	0.7528	0.3836	0.2739	0.7777
StructuralFingerprint	classifier	svm	hard_leave_pair_out	0.039	0.0149	0.4936	0.5	0.0076	0.7789
PredictedTargets	classifier	svm	KFold	0.4296	0.5429	0.8014	0.5894	0.5087	0.812
PredictedTargets	classifier	svm	leave_compounds_out	0.0333	0.0483	0.5447	0.045	0.0597	0.7858
PredictedTargets	classifier	svm	hard_leave_pair_out	0.0219	0.0289	0.4549	0.3077	0.0152	0.7747
PredictedTargets|StructuralFingerprint	classifier	svm	KFold	0.4475	0.554	0.8156	0.6155	0.5079	0.8198
PredictedTargets|StructuralFingerprint	classifier	svm	leave_compounds_out	0.0439	0.3349	0.552	0.2418	0.9396	0.2811
PredictedTargets|StructuralFingerprint	classifier	svm	hard_leave_pair_out	-0.0076	0.3572	0.4787	0.2204	0.9432	0.2496
			Average	0.183289	0.299033	0.633033	0.388367	0.4187	0.676956
DD2
Descriptor	Estimator	Method	CV	MCC	F1	AUROC	Precision	Recall	Accuracy
StructuralFingerprint	classifier	svm	KFold	0.4543	0.5634	0.8417	0.6104	0.5274	0.8195
StructuralFingerprint	classifier	svm	leave_compounds_out	0.2716	0.3065	0.8063	0.5246	0.3261	0.7738
StructuralFingerprint	classifier	svm	hard_leave_pair_out	0.0185	0.0141	0.4435	0.3333	0.0072	0.7759
PredictedTargets	classifier	svm	KFold	0.4388	0.5505	0.8283	0.5991	0.5141	0.8145
PredictedTargets	classifier	svm	leave_compounds_out	0.0349	0.0759	0.5753	0.0694	0.1109	0.7626
PredictedTargets	classifier	svm	hard_leave_pair_out	-0.0167	0.0978	0.494	0.1978	0.065	0.7333
PredictedTargets|StructuralFingerprint	classifier	svm	KFold	0.473	0.5729	0.8402	0.6433	0.5207	0.8283
PredictedTargets|StructuralFingerprint	classifier	svm	leave_compounds_out	0.0325	0.3218	0.5511	0.2311	0.8901	0.3083
PredictedTargets|StructuralFingerprint	classifier	svm	hard_leave_pair_out	0.0233	0.3556	0.4744	0.2274	0.8159	0.3422
			Average	0.192244	0.317611	0.650533	0.381822	0.419711	0.684267
HB3
Descriptor	Estimator	Method	CV	MCC	F1	AUROC	Precision	Recall	Accuracy
StructuralFingerprint	classifier	svm	KFold	0.2648	0.3658	0.7522	0.4974	0.2938	0.79
StructuralFingerprint	classifier	svm	leave_compounds_out	0.1677	0.211	0.7282	0.391	0.1881	0.7903
StructuralFingerprint	classifier	svm	hard_leave_pair_out	0	0	0.4776	0	0	0.7912
PredictedTargets	classifier	svm	KFold	0.286	0.4106	0.7237	0.4759	0.3649	0.783
PredictedTargets	classifier	svm	leave_compounds_out	0.0205	0.0398	0.5325	0.0387	0.0428	0.7939
PredictedTargets	classifier	svm	hard_leave_pair_out	0.0156	0.0082	0.3949	0.3333	0.0041	0.7903
PredictedTargets|StructuralFingerprint	classifier	svm	KFold	0.2817	0.4062	0.7671	0.473	0.3599	0.7822
PredictedTargets|StructuralFingerprint	classifier	svm	leave_compounds_out	0.0408	0.2961	0.539	0.2223	0.8262	0.3315
PredictedTargets|StructuralFingerprint	classifier	svm	hard_leave_pair_out	-0.0864	0.2857	0.4357	0.1856	0.6198	0.3529
			Average	0.110078	0.224822	0.594544	0.2908	0.299956	0.689478

## Sheet: S2
SI Table 2 - The predictions that were made by CoSynE for the Dd2 strain
ID	Correct	Distance_to_Train_NN	Predicted_Label	Predicted_Label_Probability	Predicted_Synergistic_Probability	True_Synergy_Label	True_Synergy_Value
NCGC00167488|NCGC00021152	Y	0.779456	Synergistic	0.396553	0.396553	Synergistic	0.91655
NCGC00263624|NCGC00017400	Y	0.722793	Synergistic	0.415879	0.415879	Synergistic	0.92439
NCGC00016272|NCGC00013226	Y	0.792453	Synergistic	0.364533	0.364533	Synergistic	0.92566
NCGC00021152|NCGC00017400	Y	0.825871	Synergistic	0.402218	0.402218	Synergistic	0.93164
NCGC00167488|NCGC00013226	Y	0.751799	Synergistic	0.43406	0.43406	Synergistic	0.93743
NCGC00181117|NCGC00017400	Y	0.783486	Synergistic	0.494895	0.494895	Synergistic	0.94116
NCGC00263624|NCGC00021152	Y	0.735897	Synergistic	0.47494	0.47494	Synergistic	0.95242
NCGC00263624|NCGC00181117	Y	0.690229	Synergistic	0.620371	0.620371	Synergistic	0.95673
NCGC00017400|NCGC00013226	Y	0.814714	Synergistic	0.432712	0.432712	Synergistic	0.9584
NCGC00164789|NCGC00013226	N	0.793814	Synergistic	0.37034	0.37034	Additive	0.96165
NCGC00016959|NCGC00013226	N	0.736264	Synergistic	0.396252	0.396252	Additive	0.96182
NCGC00025355|NCGC00021152	N	0.785124	Synergistic	0.475171	0.475171	Additive	0.96567
NCGC00263624|NCGC00013226	N	0.719895	Synergistic	0.487955	0.487955	Additive	0.96638
NCGC00181117|NCGC00021152	N	0.785377	Synergistic	0.405849	0.405849	Additive	0.97385
NCGC00163485|NCGC00013226	N	0.820069	Synergistic	0.367828	0.367828	Additive	0.9781
NCGC00181117|NCGC00013226	N	0.768116	Synergistic	0.429586	0.429586	Additive	0.98375
NCGC00021152|NCGC00015889	N	0.742268	Synergistic	0.35221	0.35221	Additive	0.98438
NCGC00025355|NCGC00013226	N	0.782609	Synergistic	0.496279	0.496279	Additive	0.98678
NCGC00021152|NCGC00016959	N	0.773973	Synergistic	0.385025	0.385025	Additive	0.98861
NCGC00021152|NCGC00013226	N	0.716157	Synergistic	0.66003	0.66003	Additive	1.00225
NCGC00163470|NCGC00021152	N	0.818182	Additive	0.64154	0.207871	Synergistic	0.88491
NCGC00025355|NCGC00016272	N	0.861111	Additive	0.659148	0.230134	Synergistic	0.8885
NCGC00016272|NCGC00016059	N	0.840708	Additive	0.770418	0.0925069	Synergistic	0.89458
NCGC00181117|NCGC00163470	N	0.801444	Additive	0.627874	0.187674	Synergistic	0.90496
NCGC00164789|NCGC00163470	N	0.822695	Additive	0.763354	0.094326	Synergistic	0.90815
NCGC00093787|NCGC00025355	N	0.848485	Additive	0.737413	0.17035	Synergistic	0.91702
NCGC00345812|NCGC00163470	N	0.806897	Additive	0.81104	0.0665539	Synergistic	0.91714
NCGC00164789|NCGC00024196	N	0.853125	Additive	0.827326	0.0725509	Synergistic	0.91775
NCGC00024196|NCGC00021152	N	0.826613	Additive	0.71875	0.171176	Synergistic	0.91987
NCGC00021152|NCGC00016272	N	0.785	Additive	0.513715	0.35808	Synergistic	0.92024
NCGC00017400|NCGC00016059	N	0.814324	Additive	0.757142	0.120428	Synergistic	0.92439
NCGC00181117|NCGC00167488	N	0.791829	Additive	0.687837	0.207838	Synergistic	0.92603
NCGC00016059|NCGC00013226	N	0.765182	Additive	0.552815	0.295261	Synergistic	0.92634
NCGC00163470|NCGC00017400	N	0.817014	Additive	0.696248	0.146126	Synergistic	0.92932
NCGC00163470|NCGC00016059	N	0.806897	Additive	0.745585	0.0682557	Synergistic	0.93235
NCGC00167488|NCGC00164789	N	0.804245	Additive	0.696805	0.184845	Synergistic	0.9332
NCGC00167488|NCGC00016059	N	0.787879	Additive	0.757548	0.110398	Synergistic	0.93472
NCGC00378735|NCGC00016272	N	0.811321	Additive	0.801671	0.0727957	Synergistic	0.93511
NCGC00163470|NCGC00013226	N	0.819249	Additive	0.622384	0.231079	Synergistic	0.93579
NCGC00017400|NCGC00016272	N	0.854801	Additive	0.720927	0.177541	Synergistic	0.93655
NCGC00345812|NCGC00263624	N	0.720207	Additive	0.749616	0.153701	Synergistic	0.93669
NCGC00181117|NCGC00025355	N	0.809628	Additive	0.60971	0.291971	Synergistic	0.93784
NCGC00345812|NCGC00167488	N	0.763736	Additive	0.779439	0.12521	Synergistic	0.93804
NCGC00346947|NCGC00021152	N	0.826705	Additive	0.575088	0.296072	Synergistic	0.93804
NCGC00263624|NCGC00163470	N	0.767619	Additive	0.609955	0.194532	Synergistic	0.94229
NCGC00163470|NCGC00025355	N	0.820459	Additive	0.684865	0.158476	Synergistic	0.94421
NCGC00186637|NCGC00164789	N	0.825119	Additive	0.754564	0.111366	Synergistic	0.94734
NCGC00181117|NCGC00015889	N	0.789823	Additive	0.674706	0.175621	Synergistic	0.9479
NCGC00017400|NCGC00015889	N	0.829099	Additive	0.715561	0.149886	Synergistic	0.94993
NCGC00163485|NCGC00016272	N	0.861183	Additive	0.743066	0.142051	Synergistic	0.95002
NCGC00167488|NCGC00017400	N	0.806383	Additive	0.699494	0.203593	Synergistic	0.95076
NCGC00093787|NCGC00024196	N	0.865546	Additive	0.870218	0.0460924	Synergistic	0.95166
NCGC00164789|NCGC00015889	N	0.817481	Additive	0.680176	0.157287	Synergistic	0.95234
NCGC00167488|NCGC00163470	N	0.796371	Additive	0.741577	0.102812	Synergistic	0.95245
NCGC00181117|NCGC00024196	N	0.808463	Additive	0.827213	0.0827145	Synergistic	0.95361
NCGC00164789|NCGC00016059	N	0.833876	Additive	0.760597	0.101876	Synergistic	0.95437
NCGC00016059|NCGC00015889	N	0.777439	Additive	0.724283	0.0925876	Synergistic	0.95586
NCGC00015889|NCGC00013226	N	0.75	Additive	0.514226	0.33607	Synergistic	0.95588
NCGC00016272|NCGC00015889	N	0.802817	Additive	0.692149	0.15114	Synergistic	0.95798
NCGC00346947|NCGC00263624	N	0.740741	Additive	0.71041	0.154653	Synergistic	0.95903
NCGC00346947|NCGC00015889	Y	0.822943	Additive	0.734	0.109981	Additive	0.96025
NCGC00345812|NCGC00016059	Y	0.815331	Additive	0.831333	0.0614693	Additive	0.96066
NCGC00378735|NCGC00021152	Y	0.759184	Additive	0.665631	0.198607	Additive	0.96075
NCGC00024196|NCGC00013226	Y	0.824701	Additive	0.717518	0.175215	Additive	0.96104
NCGC00346947|NCGC00016059	Y	0.824859	Additive	0.778441	0.0797027	Additive	0.96179
NCGC00164789|NCGC00021152	Y	0.796296	Additive	0.527842	0.344548	Additive	0.96243
NCGC00345812|NCGC00017400	Y	0.822581	Additive	0.794875	0.121273	Additive	0.9627
NCGC00024196|NCGC00017400	Y	0.841629	Additive	0.829756	0.0827051	Additive	0.96328
NCGC00346947|NCGC00163470	Y	0.827715	Additive	0.762032	0.0721691	Additive	0.96399
NCGC00186637|NCGC00093787	Y	0.837088	Additive	0.818563	0.068031	Additive	0.96443
NCGC00163470|NCGC00015889	Y	0.81441	Additive	0.721856	0.0818102	Additive	0.96447
NCGC00345812|NCGC00024196	Y	0.841549	Additive	0.873091	0.0453427	Additive	0.9655
NCGC00163485|NCGC00021152	Y	0.815331	Additive	0.533582	0.346891	Additive	0.96564
NCGC00163470|NCGC00016272	Y	0.840637	Additive	0.755915	0.0898405	Additive	0.9658
NCGC00024196|NCGC00016272	Y	0.869231	Additive	0.834847	0.0647521	Additive	0.96597
NCGC00346947|NCGC00164789	Y	0.844548	Additive	0.760085	0.118101	Additive	0.96597
NCGC00378735|NCGC00164789	Y	0.821705	Additive	0.793666	0.0791461	Additive	0.96743
NCGC00263624|NCGC00016059	Y	0.707124	Additive	0.671411	0.185752	Additive	0.96757
NCGC00093787|NCGC00016059	Y	0.83913	Additive	0.831935	0.0617439	Additive	0.96758
NCGC00345812|NCGC00167816	Y	0.777397	Additive	0.855837	0.0605466	Additive	0.96768
NCGC00024196|NCGC00015889	Y	0.821229	Additive	0.809009	0.0597606	Additive	0.96856
NCGC00378735|NCGC00013226	Y	0.75431	Additive	0.657824	0.208019	Additive	0.96885
NCGC00345812|NCGC00025355	Y	0.792507	Additive	0.740343	0.168576	Additive	0.97085
NCGC00345812|NCGC00013226	Y	0.788845	Additive	0.630836	0.26749	Additive	0.97151
NCGC00164789|NCGC00025355	Y	0.830861	Additive	0.626957	0.257486	Additive	0.97212
NCGC00167488|NCGC00025355	Y	0.779951	Additive	0.587347	0.300736	Additive	0.97529
NCGC00345812|NCGC00015889	Y	0.810089	Additive	0.795411	0.085332	Additive	0.97529
NCGC00263624|NCGC00015889	Y	0.741007	Additive	0.623389	0.220081	Additive	0.97561
NCGC00167816|NCGC00016272	Y	0.794007	Additive	0.80877	0.0871514	Additive	0.97651
NCGC00263624|NCGC00164789	Y	0.749446	Additive	0.619424	0.263132	Additive	0.97666
NCGC00016959|NCGC00016059	Y	0.770968	Additive	0.778934	0.103136	Additive	0.97672
NCGC00025355|NCGC00015889	Y	0.808176	Additive	0.639188	0.221344	Additive	0.97686
NCGC00346947|NCGC00016272	Y	0.858757	Additive	0.763953	0.112933	Additive	0.9783
NCGC00186637|NCGC00021152	Y	0.834197	Additive	0.615193	0.232637	Additive	0.97876
NCGC00346947|NCGC00013226	Y	0.822823	Additive	0.545046	0.326413	Additive	0.97983
NCGC00164789|NCGC00017400	Y	0.8389	Additive	0.701761	0.199121	Additive	0.98015
NCGC00186637|NCGC00017400	Y	0.81351	Additive	0.740654	0.138205	Additive	0.98019
NCGC00167488|NCGC00015889	Y	0.802168	Additive	0.680405	0.17092	Additive	0.98038
NCGC00346947|NCGC00181117	Y	0.795591	Additive	0.739253	0.135559	Additive	0.98077
NCGC00346947|NCGC00025355	Y	0.838565	Additive	0.64975	0.228029	Additive	0.98123
NCGC00167816|NCGC00013226	Y	0.729958	Additive	0.632141	0.260317	Additive	0.98136
NCGC00345812|NCGC00163485	Y	0.830287	Additive	0.803951	0.102834	Additive	0.98335
NCGC00263624|NCGC00167816	Y	0.705	Additive	0.744747	0.144227	Additive	0.9835
NCGC00186637|NCGC00181117	Y	0.819596	Additive	0.755113	0.124519	Additive	0.98368
NCGC00163470|NCGC00024196	Y	0.812383	Additive	0.813438	0.0479242	Additive	0.98521
NCGC00186637|NCGC00163470	Y	0.793893	Additive	0.752169	0.0607785	Additive	0.98696
NCGC00167816|NCGC00021152	Y	0.754864	Additive	0.647352	0.244754	Additive	0.98738
NCGC00181117|NCGC00016272	Y	0.794486	Additive	0.725834	0.172492	Additive	0.9875
NCGC00093787|NCGC00017400	Y	0.860412	Additive	0.803409	0.115253	Additive	0.98759
NCGC00025355|NCGC00017400	Y	0.825503	Additive	0.644097	0.2613	Additive	0.98816
NCGC00024196|NCGC00016059	Y	0.825911	Additive	0.839838	0.0434615	Additive	0.98926
NCGC00167816|NCGC00017400	Y	0.785354	Additive	0.770988	0.127963	Additive	0.98991
NCGC00186637|NCGC00016059	Y	0.825397	Additive	0.789008	0.0585139	Additive	0.99086
NCGC00378735|NCGC00345812	Y	0.782468	Additive	0.837864	0.0541148	Additive	0.99093
NCGC00378735|NCGC00017400	Y	0.800481	Additive	0.771142	0.113191	Additive	0.99255
NCGC00167816|NCGC00015889	Y	0.770701	Additive	0.77156	0.0864424	Additive	0.9927
NCGC00167488|NCGC00016959	Y	0.773399	Additive	0.707741	0.195464	Additive	0.99293
NCGC00167816|NCGC00016059	Y	0.75	Additive	0.774568	0.0830636	Additive	0.99314
NCGC00378735|NCGC00016059	Y	0.783537	Additive	0.809141	0.0480477	Additive	0.99365
NCGC00378735|NCGC00181117	Y	0.764434	Additive	0.750679	0.129728	Additive	0.9941
NCGC00021152|NCGC00016059	Y	0.757447	Additive	0.61928	0.23927	Additive	0.99462
NCGC00263624|NCGC00163485	Y	0.756637	Additive	0.672887	0.212766	Additive	0.99463
NCGC00164789|NCGC00016959	Y	0.807895	Additive	0.731311	0.167033	Additive	0.99639
NCGC00346947|NCGC00017400	Y	0.829218	Additive	0.746403	0.135956	Additive	0.99678
NCGC00378735|NCGC00263624	Y	0.73913	Additive	0.694792	0.173049	Additive	0.99678
NCGC00378735|NCGC00015889	Y	0.762542	Additive	0.761383	0.0734782	Additive	0.99688
NCGC00263624|NCGC00016272	Y	0.756098	Additive	0.655758	0.227135	Additive	0.99719
NCGC00181117|NCGC00163485	Y	0.799582	Additive	0.671962	0.217882	Additive	0.99722
NCGC00263624|NCGC00025355	Y	0.754258	Additive	0.559647	0.335298	Additive	0.99736
NCGC00167488|NCGC00024196	Y	0.824257	Additive	0.806015	0.0859707	Additive	0.99739
NCGC00346947|NCGC00167488	Y	0.813853	Additive	0.723819	0.155562	Additive	0.99742
NCGC00016959|NCGC00016272	Y	0.81457	Additive	0.748116	0.149755	Additive	0.99747
NCGC00345812|NCGC00186637	Y	0.822719	Additive	0.815664	0.0714667	Additive	0.99764
NCGC00164789|NCGC00163485	Y	0.850427	Additive	0.730364	0.156903	Additive	0.99843
NCGC00186637|NCGC00167816	Y	0.824708	Additive	0.813151	0.0597949	Additive	0.99852
NCGC00163485|NCGC00024196	Y	0.847118	Additive	0.820823	0.0746167	Additive	0.99891
NCGC00025355|NCGC00016059	Y	0.817416	Additive	0.730932	0.144828	Additive	0.99941
NCGC00167816|NCGC00163470	Y	0.791489	Additive	0.796724	0.0575222	Additive	0.99976
NCGC00016959|NCGC00015889	Y	0.77907	Additive	0.732241	0.13789	Additive	1.00049
NCGC00164789|NCGC00016272	Y	0.869565	Additive	0.742032	0.142776	Additive	1.00137
NCGC00163485|NCGC00015889	Y	0.825974	Additive	0.71252	0.136511	Additive	1.00176
NCGC00024196|NCGC00016959	Y	0.806916	Additive	0.840491	0.0703609	Additive	1.00238
NCGC00025355|NCGC00024196	Y	0.840391	Additive	0.792926	0.106832	Additive	1.00306
NCGC00186637|NCGC00167488	Y	0.82397	Additive	0.733431	0.121878	Additive	1.0036
NCGC00186637|NCGC00013226	Y	0.826241	Additive	0.574335	0.270862	Additive	1.00415
NCGC00263624|NCGC00024196	Y	0.756039	Additive	0.781173	0.112332	Additive	1.00437
NCGC00093787|NCGC00021152	Y	0.832558	Additive	0.633645	0.259898	Additive	1.00469
NCGC00378735|NCGC00025355	Y	0.813609	Additive	0.754502	0.119922	Additive	1.00562
NCGC00167816|NCGC00167488	Y	0.775561	Additive	0.780704	0.114933	Additive	1.00563
NCGC00164789|NCGC00093787	Y	0.864407	Additive	0.789012	0.111887	Additive	1.00779
NCGC00186637|NCGC00024196	Y	0.82459	Additive	0.825738	0.0498933	Additive	1.00967
NCGC00263624|NCGC00167488	Y	0.774123	Additive	0.63724	0.255938	Additive	1.01
NCGC00186637|NCGC00163485	Y	0.798752	Additive	0.740996	0.116884	Additive	1.01073
NCGC00186637|NCGC00025355	Y	0.829187	Additive	0.682226	0.178578	Additive	1.01104
NCGC00181117|NCGC00016959	Y	0.776805	Additive	0.714019	0.187339	Additive	1.01138
NCGC00345812|NCGC00181117	Y	0.772093	Additive	0.788466	0.125177	Additive	1.0116
NCGC00167488|NCGC00093787	Y	0.824934	Additive	0.769632	0.132038	Additive	1.01161
NCGC00093787|NCGC00015889	Y	0.798762	Additive	0.794697	0.0860355	Additive	1.01212
NCGC00167816|NCGC00025355	Y	0.78135	Additive	0.760559	0.140997	Additive	1.01261
NCGC00345812|NCGC00016272	Y	0.850202	Additive	0.809438	0.0965036	Additive	1.0136
NCGC00263624|NCGC00186637	Y	0.794165	Additive	0.702454	0.164251	Additive	1.01366
NCGC00378735|NCGC00163470	Y	0.820346	Additive	0.782915	0.0525276	Additive	1.01372
NCGC00345812|NCGC00164789	Y	0.818462	Additive	0.802706	0.102751	Additive	1.01429
NCGC00167488|NCGC00163485	Y	0.801843	Additive	0.70312	0.185818	Additive	1.01455
NCGC00346947|NCGC00345812	Y	0.820312	Additive	0.819914	0.0790329	Additive	1.01487
NCGC00346947|NCGC00024196	Y	0.845771	Additive	0.837573	0.0536751	Additive	1.01633
NCGC00181117|NCGC00164789	Y	0.786164	Additive	0.663962	0.228104	Additive	1.01641
NCGC00167816|NCGC00024196	Y	0.796178	Additive	0.862752	0.043505	Additive	1.01672
NCGC00186637|NCGC00016272	Y	0.83935	Additive	0.770748	0.0910191	Additive	1.01731
NCGC00378735|NCGC00167488	Y	0.800971	Additive	0.77958	0.0885927	Additive	1.01773
NCGC00186637|NCGC00015889	Y	0.832692	Additive	0.750038	0.0808763	Additive	1.01903
NCGC00345812|NCGC00021152	Y	0.7897	Additive	0.645611	0.251438	Additive	1.02146
NCGC00167488|NCGC00016272	Y	0.815152	Additive	0.712441	0.174858	Additive	1.02239
NCGC00163470|NCGC00093787	Y	0.839479	Additive	0.815287	0.0605083	Additive	1.02297
NCGC00093787|NCGC00013226	Y	0.808081	Additive	0.627749	0.266809	Additive	1.02453
NCGC00345812|NCGC00016959	Y	0.784375	Additive	0.809299	0.107631	Additive	1.02465
NCGC00163485|NCGC00016059	Y	0.817416	Additive	0.755734	0.104174	Additive	1.03026
NCGC00346947|NCGC00186637	Y	0.835866	Additive	0.772369	0.0819441	Additive	1.03147
NCGC00167816|NCGC00164789	Y	0.80814	Additive	0.794157	0.098334	Additive	1.03301
NCGC00163470|NCGC00016959	Y	0.812109	Additive	0.756372	0.101888	Additive	1.03677
NCGC00181117|NCGC00093787	Y	0.807292	Additive	0.795941	0.119099	Additive	1.03816
NCGC00378735|NCGC00186637	Y	0.829787	Additive	0.794902	0.053141	Additive	1.03831
NCGC00263624|NCGC00093787	Y	0.758523	Additive	0.760693	0.144912	Additive	1.03892
NCGC00163485|NCGC00017400	N	0.835664	Additive	0.686172	0.207702	Antagonistic	1.08384
NCGC00163485|NCGC00163470	N	0.805654	Additive	0.75505	0.0961169	Antagonistic	1.09785

## Sheet: S3
SI Table 3 - The results to a prospective screen of all compounds that comprised the validation compounds that were originally predicted for
BlockId	QCScore	Gamma	Beta	ExcessHSA	SID_1	PubChem_1	Name_1	SID_2	PubChem_2	Name_2	ID	Synergy_Value	Synergy
109	0	0.88491	0.96842	-686.495	NCGC00163470	445643	FK-506	NCGC00021152	3658	Hydroxyzine	NCGC00163470|NCGC00021152	0.88491	Synergistic
62	3	0.8885	0.90049	-959.552	NCGC00025355	43815	Paroxetine	NCGC00016272	3518	GUANETHIDINE SULFATE	NCGC00025355|NCGC00016272	0.8885	Synergistic
40	0	0.89458	0.98718	-549.045	NCGC00016272	3518	GUANETHIDINE SULFATE	NCGC00016059	5452	Thioridazine	NCGC00016272|NCGC00016059	0.89458	Synergistic
160	3	0.90496	1.03232	-602.707	NCGC00181117	46937022	Virginiamycin s1_x000D_	NCGC00163470	445643	FK-506	NCGC00181117|NCGC00163470	0.90496	Synergistic
157	0	0.90815	0.98203	-460.095	NCGC00164789	104741	Fulvestrant	NCGC00163470	445643	FK-506	NCGC00164789|NCGC00163470	0.90815	Synergistic
112	0	0.91655	1.02949	-540.697	NCGC00167488	216239	Sorafenib tosylate	NCGC00021152	3658	Hydroxyzine	NCGC00167488|NCGC00021152	0.91655	Synergistic
133	3	0.91702	0.97061	-677.668	NCGC00093787	5326976	CK2 Inhibitor 2	NCGC00025355	43815	Paroxetine	NCGC00093787|NCGC00025355	0.91702	Synergistic
163	3	0.91714	1.05548	-497.816	NCGC00345812	3718	Ingenol mebutate	NCGC00163470	445643	FK-506	NCGC00345812|NCGC00163470	0.91714	Synergistic
124	0	0.91775	1.00635	-371.513	NCGC00164789	104741	Fulvestrant	NCGC00024196	19090	Megestrol acetate	NCGC00164789|NCGC00024196	0.91775	Synergistic
106	0	0.91987	0.97256	-473.47	NCGC00024196	19090	Megestrol acetate	NCGC00021152	3658	Hydroxyzine	NCGC00024196|NCGC00021152	0.91987	Synergistic
60	0	0.92024	1.01886	-595.785	NCGC00021152	3658	Hydroxyzine	NCGC00016272	3518	GUANETHIDINE SULFATE	NCGC00021152|NCGC00016272	0.92024	Synergistic
42	0	0.92439	0.98264	-445.517	NCGC00017400	10531	Dihydroergotamine	NCGC00016059	5452	Thioridazine	NCGC00017400|NCGC00016059	0.92439	Synergistic
102	0	0.92439	0.96643	-452.084	NCGC00263624	6918328	Apicidin	NCGC00017400	10531	Dihydroergotamine	NCGC00263624|NCGC00017400	0.92439	Synergistic
3	0	0.92566	0.93853	-627.243	NCGC00016272	3518	GUANETHIDINE SULFATE	NCGC00013226	5566	Trifluoperazine 2HCl	NCGC00016272|NCGC00013226	0.92566	Synergistic
184	3	0.92603	0.94666	-521.812	NCGC00181117	46937022	Virginiamycin s1_x000D_	NCGC00167488	216239	Sorafenib tosylate	NCGC00181117|NCGC00167488	0.92603	Synergistic
2	0	0.92634	0.95116	-445.059	NCGC00016059	5452	Thioridazine	NCGC00013226	5566	Trifluoperazine 2HCl	NCGC00016059|NCGC00013226	0.92634	Synergistic
95	0	0.92932	0.99131	-436.363	NCGC00163470	445643	FK-506	NCGC00017400	10531	Dihydroergotamine	NCGC00163470|NCGC00017400	0.92932	Synergistic
91	0	0.93164	1.06602	-444.799	NCGC00021152	3658	Hydroxyzine	NCGC00017400	10531	Dihydroergotamine	NCGC00021152|NCGC00017400	0.93164	Synergistic
47	0	0.93235	1.02343	-370.818	NCGC00163470	445643	FK-506	NCGC00016059	5452	Thioridazine	NCGC00163470|NCGC00016059	0.93235	Synergistic
175	0	0.9332	1.06731	-387.569	NCGC00167488	216239	Sorafenib tosylate	NCGC00164789	104741	Fulvestrant	NCGC00167488|NCGC00164789	0.9332	Synergistic
50	0	0.93472	0.97194	-391.54	NCGC00167488	216239	Sorafenib tosylate	NCGC00016059	5452	Thioridazine	NCGC00167488|NCGC00016059	0.93472	Synergistic
74	3	0.93511	0.95471	-737.554	NCGC00378735	25181195	PI 828	NCGC00016272	3518	GUANETHIDINE SULFATE	NCGC00378735|NCGC00016272	0.93511	Synergistic
10	0	0.93579	1.02545	-364.949	NCGC00163470	445643	FK-506	NCGC00013226	5566	Trifluoperazine 2HCl	NCGC00163470|NCGC00013226	0.93579	Synergistic
59	0	0.93655	0.9894	-509.195	NCGC00017400	10531	Dihydroergotamine	NCGC00016272	3518	GUANETHIDINE SULFATE	NCGC00017400|NCGC00016272	0.93655	Synergistic
205	3	0.93669	1.03158	-407.714	NCGC00345812	3718	Ingenol mebutate	NCGC00263624	6918328	Apicidin	NCGC00345812|NCGC00263624	0.93669	Synergistic
13	0	0.93743	0.99009	-392.618	NCGC00167488	216239	Sorafenib tosylate	NCGC00013226	5566	Trifluoperazine 2HCl	NCGC00167488|NCGC00013226	0.93743	Synergistic
139	3	0.93784	1.05945	-376.548	NCGC00181117	46937022	Virginiamycin s1_x000D_	NCGC00025355	43815	Paroxetine	NCGC00181117|NCGC00025355	0.93784	Synergistic
118	3	0.93804	0.97504	-481.33	NCGC00346947	49766501	PDK1 inhibitor	NCGC00021152	3658	Hydroxyzine	NCGC00346947|NCGC00021152	0.93804	Synergistic
187	3	0.93804	0.95967	-477.056	NCGC00345812	3718	Ingenol mebutate	NCGC00167488	216239	Sorafenib tosylate	NCGC00345812|NCGC00167488	0.93804	Synergistic
100	3	0.94116	0.99065	-222.815	NCGC00181117	46937022	Virginiamycin s1_x000D_	NCGC00017400	10531	Dihydroergotamine	NCGC00181117|NCGC00017400	0.94116	Synergistic
162	0	0.94229	1.03462	-334.447	NCGC00263624	6918328	Apicidin	NCGC00163470	445643	FK-506	NCGC00263624|NCGC00163470	0.94229	Synergistic
134	3	0.94421	0.9769	-385.956	NCGC00163470	445643	FK-506	NCGC00025355	43815	Paroxetine	NCGC00163470|NCGC00025355	0.94421	Synergistic
178	0	0.94734	1.0459	-245.956	NCGC00186637	5179132	null	NCGC00164789	104741	Fulvestrant	NCGC00186637|NCGC00164789	0.94734	Synergistic
34	3	0.9479	1.00518	-346.432	NCGC00181117	46937022	Virginiamycin s1_x000D_	NCGC00015889	5035	Raloxifene hydrochloride	NCGC00181117|NCGC00015889	0.9479	Synergistic
24	0	0.94993	1.00403	-426.323	NCGC00017400	10531	Dihydroergotamine	NCGC00015889	5035	Raloxifene hydrochloride	NCGC00017400|NCGC00015889	0.94993	Synergistic
65	3	0.95002	0.95496	-472.385	NCGC00163485	312145	17_-hydroxy Wortmannin	NCGC00016272	3518	GUANETHIDINE SULFATE	NCGC00163485|NCGC00016272	0.95002	Synergistic
98	0	0.95076	0.97461	-324.153	NCGC00167488	216239	Sorafenib tosylate	NCGC00017400	10531	Dihydroergotamine	NCGC00167488|NCGC00017400	0.95076	Synergistic
121	3	0.95166	1.01502	-378.917	NCGC00093787	5326976	CK2 Inhibitor 2	NCGC00024196	19090	Megestrol acetate	NCGC00093787|NCGC00024196	0.95166	Synergistic
31	0	0.95234	1.0473	-313.086	NCGC00164789	104741	Fulvestrant	NCGC00015889	5035	Raloxifene hydrochloride	NCGC00164789|NCGC00015889	0.95234	Synergistic
116	0	0.95242	0.99712	-379.547	NCGC00263624	6918328	Apicidin	NCGC00021152	3658	Hydroxyzine	NCGC00263624|NCGC00021152	0.95242	Synergistic
158	0	0.95245	0.98304	-258.116	NCGC00167488	216239	Sorafenib tosylate	NCGC00163470	445643	FK-506	NCGC00167488|NCGC00163470	0.95245	Synergistic
127	0	0.95361	1.07354	-205.169	NCGC00181117	46937022	Virginiamycin s1_x000D_	NCGC00024196	19090	Megestrol acetate	NCGC00181117|NCGC00024196	0.95361	Synergistic
49	0	0.95437	1.05169	-269.824	NCGC00164789	104741	Fulvestrant	NCGC00016059	5452	Thioridazine	NCGC00164789|NCGC00016059	0.95437	Synergistic
21	0	0.95586	0.99535	-312.612	NCGC00016059	5452	Thioridazine	NCGC00015889	5035	Raloxifene hydrochloride	NCGC00016059|NCGC00015889	0.95586	Synergistic
1	0	0.95588	1.00532	-367.002	NCGC00015889	5035	Raloxifene hydrochloride	NCGC00013226	5566	Trifluoperazine 2HCl	NCGC00015889|NCGC00013226	0.95588	Synergistic
197	3	0.95673	0.98467	-308.964	NCGC00263624	6918328	Apicidin	NCGC00181117	46937022	Virginiamycin s1_x000D_	NCGC00263624|NCGC00181117	0.95673	Synergistic
22	0	0.95798	1.01558	-401.208	NCGC00016272	3518	GUANETHIDINE SULFATE	NCGC00015889	5035	Raloxifene hydrochloride	NCGC00016272|NCGC00015889	0.95798	Synergistic
5	0	0.9584	1.00259	-315.773	NCGC00017400	10531	Dihydroergotamine	NCGC00013226	5566	Trifluoperazine 2HCl	NCGC00017400|NCGC00013226	0.9584	Synergistic
206	3	0.95903	0.98279	-306.494	NCGC00346947	49766501	PDK1 inhibitor	NCGC00263624	6918328	Apicidin	NCGC00346947|NCGC00263624	0.95903	Synergistic
38	3	0.96025	0.9769	-308.247	NCGC00346947	49766501	PDK1 inhibitor	NCGC00015889	5035	Raloxifene hydrochloride	NCGC00346947|NCGC00015889	0.96025	Additive
55	3	0.96066	1.0876	-245.982	NCGC00345812	3718	Ingenol mebutate	NCGC00016059	5452	Thioridazine	NCGC00345812|NCGC00016059	0.96066	Additive
119	3	0.96075	1.00303	-427.392	NCGC00378735	25181195	PI 828	NCGC00021152	3658	Hydroxyzine	NCGC00378735|NCGC00021152	0.96075	Additive
7	0	0.96104	1.06854	-282.207	NCGC00024196	19090	Megestrol acetate	NCGC00013226	5566	Trifluoperazine 2HCl	NCGC00024196|NCGC00013226	0.96104	Additive
12	0	0.96165	1.00471	-351.479	NCGC00164789	104741	Fulvestrant	NCGC00013226	5566	Trifluoperazine 2HCl	NCGC00164789|NCGC00013226	0.96165	Additive
56	3	0.96179	1.04648	-263.269	NCGC00346947	49766501	PDK1 inhibitor	NCGC00016059	5452	Thioridazine	NCGC00346947|NCGC00016059	0.96179	Additive
4	3	0.96182	1.01733	-235.792	NCGC00016959	2764	Ciprofloxacin	NCGC00013226	5566	Trifluoperazine 2HCl	NCGC00016959|NCGC00013226	0.96182	Additive
111	3	0.96243	0.98325	-294.399	NCGC00164789	104741	Fulvestrant	NCGC00021152	3658	Hydroxyzine	NCGC00164789|NCGC00021152	0.96243	Additive
103	3	0.9627	1.03643	-10.9395	NCGC00345812	3718	Ingenol mebutate	NCGC00017400	10531	Dihydroergotamine	NCGC00345812|NCGC00017400	0.9627	Additive
92	0	0.96328	1.00885	-313.962	NCGC00024196	19090	Megestrol acetate	NCGC00017400	10531	Dihydroergotamine	NCGC00024196|NCGC00017400	0.96328	Additive
164	3	0.96399	1.03516	-220.658	NCGC00346947	49766501	PDK1 inhibitor	NCGC00163470	445643	FK-506	NCGC00346947|NCGC00163470	0.96399	Additive
151	3	0.96443	1.02876	-230.104	NCGC00186637	5179132	null	NCGC00093787	5326976	CK2 Inhibitor 2	NCGC00186637|NCGC00093787	0.96443	Additive
29	0	0.96447	1.01851	-304.059	NCGC00163470	445643	FK-506	NCGC00015889	5035	Raloxifene hydrochloride	NCGC00163470|NCGC00015889	0.96447	Additive
130	0	0.9655	1.09751	-266.76	NCGC00345812	3718	Ingenol mebutate	NCGC00024196	19090	Megestrol acetate	NCGC00345812|NCGC00024196	0.9655	Additive
110	3	0.96564	0.9764	-303.298	NCGC00163485	312145	17_-hydroxy Wortmannin	NCGC00021152	3658	Hydroxyzine	NCGC00163485|NCGC00021152	0.96564	Additive
107	3	0.96567	1.06436	-296.016	NCGC00025355	43815	Paroxetine	NCGC00021152	3658	Hydroxyzine	NCGC00025355|NCGC00021152	0.96567	Additive
64	0	0.9658	1.01923	-281.716	NCGC00163470	445643	FK-506	NCGC00016272	3518	GUANETHIDINE SULFATE	NCGC00163470|NCGC00016272	0.9658	Additive
61	0	0.96597	0.98989	-308.352	NCGC00024196	19090	Megestrol acetate	NCGC00016272	3518	GUANETHIDINE SULFATE	NCGC00024196|NCGC00016272	0.96597	Additive
181	3	0.96597	0.9934	-234.943	NCGC00346947	49766501	PDK1 inhibitor	NCGC00164789	104741	Fulvestrant	NCGC00346947|NCGC00164789	0.96597	Additive
17	0	0.96638	1.01958	-259.457	NCGC00263624	6918328	Apicidin	NCGC00013226	5566	Trifluoperazine 2HCl	NCGC00263624|NCGC00013226	0.96638	Additive
182	3	0.96743	0.98804	-343.492	NCGC00378735	25181195	PI 828	NCGC00164789	104741	Fulvestrant	NCGC00378735|NCGC00164789	0.96743	Additive
54	0	0.96757	1.02971	-230.567	NCGC00263624	6918328	Apicidin	NCGC00016059	5452	Thioridazine	NCGC00263624|NCGC00016059	0.96757	Additive
46	3	0.96758	1.0389	-201.334	NCGC00093787	5326976	CK2 Inhibitor 2	NCGC00016059	5452	Thioridazine	NCGC00093787|NCGC00016059	0.96758	Additive
193	3	0.96768	0.98346	-299.621	NCGC00345812	3718	Ingenol mebutate	NCGC00167816	1126109	null	NCGC00345812|NCGC00167816	0.96768	Additive
26	0	0.96856	0.9848	-301.281	NCGC00024196	19090	Megestrol acetate	NCGC00015889	5035	Raloxifene hydrochloride	NCGC00024196|NCGC00015889	0.96856	Additive
20	3	0.96885	1.02194	-254.461	NCGC00378735	25181195	PI 828	NCGC00013226	5566	Trifluoperazine 2HCl	NCGC00378735|NCGC00013226	0.96885	Additive
142	3	0.97085	1.077	-210.967	NCGC00345812	3718	Ingenol mebutate	NCGC00025355	43815	Paroxetine	NCGC00345812|NCGC00025355	0.97085	Additive
18	3	0.97151	0.98757	-281.003	NCGC00345812	3718	Ingenol mebutate	NCGC00013226	5566	Trifluoperazine 2HCl	NCGC00345812|NCGC00013226	0.97151	Additive
136	3	0.97212	1.11218	-74.4997	NCGC00164789	104741	Fulvestrant	NCGC00025355	43815	Paroxetine	NCGC00164789|NCGC00025355	0.97212	Additive
114	3	0.97385	0.99418	-277.183	NCGC00181117	46937022	Virginiamycin s1_x000D_	NCGC00021152	3658	Hydroxyzine	NCGC00181117|NCGC00021152	0.97385	Additive
37	3	0.97529	1.02918	-269.284	NCGC00345812	3718	Ingenol mebutate	NCGC00015889	5035	Raloxifene hydrochloride	NCGC00345812|NCGC00015889	0.97529	Additive
137	3	0.97529	1.05002	-211.003	NCGC00167488	216239	Sorafenib tosylate	NCGC00025355	43815	Paroxetine	NCGC00167488|NCGC00025355	0.97529	Additive
36	0	0.97561	1.05518	-247.007	NCGC00263624	6918328	Apicidin	NCGC00015889	5035	Raloxifene hydrochloride	NCGC00263624|NCGC00015889	0.97561	Additive
68	3	0.97651	0.99524	-293.172	NCGC00167816	1126109	null	NCGC00016272	3518	GUANETHIDINE SULFATE	NCGC00167816|NCGC00016272	0.97651	Additive
179	0	0.97666	1.07854	-265.063	NCGC00263624	6918328	Apicidin	NCGC00164789	104741	Fulvestrant	NCGC00263624|NCGC00164789	0.97666	Additive
41	3	0.97672	1.00523	-173.978	NCGC00016959	2764	Ciprofloxacin	NCGC00016059	5452	Thioridazine	NCGC00016959|NCGC00016059	0.97672	Additive
27	3	0.97686	0.98574	-177.647	NCGC00025355	43815	Paroxetine	NCGC00015889	5035	Raloxifene hydrochloride	NCGC00025355|NCGC00015889	0.97686	Additive
11	3	0.9781	0.9921	-167.556	NCGC00163485	312145	17_-hydroxy Wortmannin	NCGC00013226	5566	Trifluoperazine 2HCl	NCGC00163485|NCGC00013226	0.9781	Additive
73	3	0.9783	1.00335	-90.4007	NCGC00346947	49766501	PDK1 inhibitor	NCGC00016272	3518	GUANETHIDINE SULFATE	NCGC00346947|NCGC00016272	0.9783	Additive
115	0	0.97876	1.05703	-174.39	NCGC00186637	5179132	null	NCGC00021152	3658	Hydroxyzine	NCGC00186637|NCGC00021152	0.97876	Additive
19	3	0.97983	1.05802	-181.371	NCGC00346947	49766501	PDK1 inhibitor	NCGC00013226	5566	Trifluoperazine 2HCl	NCGC00346947|NCGC00013226	0.97983	Additive
97	0	0.98015	1.04263	68.9287	NCGC00164789	104741	Fulvestrant	NCGC00017400	10531	Dihydroergotamine	NCGC00164789|NCGC00017400	0.98015	Additive
101	0	0.98019	1.02612	-104.793	NCGC00186637	5179132	null	NCGC00017400	10531	Dihydroergotamine	NCGC00186637|NCGC00017400	0.98019	Additive
32	0	0.98038	1.04117	-192.582	NCGC00167488	216239	Sorafenib tosylate	NCGC00015889	5035	Raloxifene hydrochloride	NCGC00167488|NCGC00015889	0.98038	Additive
199	3	0.98077	1.03838	-6.50541	NCGC00346947	49766501	PDK1 inhibitor	NCGC00181117	46937022	Virginiamycin s1_x000D_	NCGC00346947|NCGC00181117	0.98077	Additive
143	3	0.98123	1.05089	-189.362	NCGC00346947	49766501	PDK1 inhibitor	NCGC00025355	43815	Paroxetine	NCGC00346947|NCGC00025355	0.98123	Additive
14	3	0.98136	1.00765	-171.091	NCGC00167816	1126109	null	NCGC00013226	5566	Trifluoperazine 2HCl	NCGC00167816|NCGC00013226	0.98136	Additive
172	3	0.98335	1.04988	-136.275	NCGC00345812	3718	Ingenol mebutate	NCGC00163485	312145	17_-hydroxy Wortmannin	NCGC00345812|NCGC00163485	0.98335	Additive
192	3	0.9835	1.06688	-172.359	NCGC00263624	6918328	Apicidin	NCGC00167816	1126109	null	NCGC00263624|NCGC00167816	0.9835	Additive
196	3	0.98368	1.04216	-105.277	NCGC00186637	5179132	null	NCGC00181117	46937022	Virginiamycin s1_x000D_	NCGC00186637|NCGC00181117	0.98368	Additive
15	3	0.98375	0.99357	-161.066	NCGC00181117	46937022	Virginiamycin s1_x000D_	NCGC00013226	5566	Trifluoperazine 2HCl	NCGC00181117|NCGC00013226	0.98375	Additive
25	0	0.98438	1.07166	-198.185	NCGC00021152	3658	Hydroxyzine	NCGC00015889	5035	Raloxifene hydrochloride	NCGC00021152|NCGC00015889	0.98438	Additive
122	3	0.98521	1.0051	-90.2348	NCGC00163470	445643	FK-506	NCGC00024196	19090	Megestrol acetate	NCGC00163470|NCGC00024196	0.98521	Additive
8	0	0.98678	1.03669	-131.509	NCGC00025355	43815	Paroxetine	NCGC00013226	5566	Trifluoperazine 2HCl	NCGC00025355|NCGC00013226	0.98678	Additive
161	0	0.98696	1.0205	-53.5118	NCGC00186637	5179132	null	NCGC00163470	445643	FK-506	NCGC00186637|NCGC00163470	0.98696	Additive
113	3	0.98738	1.02961	-129.574	NCGC00167816	1126109	null	NCGC00021152	3658	Hydroxyzine	NCGC00167816|NCGC00021152	0.98738	Additive
69	3	0.9875	0.9971	-203.505	NCGC00181117	46937022	Virginiamycin s1_x000D_	NCGC00016272	3518	GUANETHIDINE SULFATE	NCGC00181117|NCGC00016272	0.9875	Additive
94	3	0.98759	1.07073	-94.8277	NCGC00093787	5326976	CK2 Inhibitor 2	NCGC00017400	10531	Dihydroergotamine	NCGC00093787|NCGC00017400	0.98759	Additive
93	3	0.98816	1.04524	-96.4948	NCGC00025355	43815	Paroxetine	NCGC00017400	10531	Dihydroergotamine	NCGC00025355|NCGC00017400	0.98816	Additive
76	3	0.98861	1.0583	-13.7444	NCGC00021152	3658	Hydroxyzine	NCGC00016959	2764	Ciprofloxacin	NCGC00021152|NCGC00016959	0.98861	Additive
44	0	0.98926	1.07134	-119.689	NCGC00024196	19090	Megestrol acetate	NCGC00016059	5452	Thioridazine	NCGC00024196|NCGC00016059	0.98926	Additive
99	3	0.98991	1.00026	-85.5186	NCGC00167816	1126109	null	NCGC00017400	10531	Dihydroergotamine	NCGC00167816|NCGC00017400	0.98991	Additive
53	0	0.99086	1.04166	-62.4371	NCGC00186637	5179132	null	NCGC00016059	5452	Thioridazine	NCGC00186637|NCGC00016059	0.99086	Additive
209	3	0.99093	1.05449	-107.646	NCGC00378735	25181195	PI 828	NCGC00345812	3718	Ingenol mebutate	NCGC00378735|NCGC00345812	0.99093	Additive
105	3	0.99255	1.07205	-115.507	NCGC00378735	25181195	PI 828	NCGC00017400	10531	Dihydroergotamine	NCGC00378735|NCGC00017400	0.99255	Additive
33	3	0.9927	1.01622	-98.194	NCGC00167816	1126109	null	NCGC00015889	5035	Raloxifene hydrochloride	NCGC00167816|NCGC00015889	0.9927	Additive
83	3	0.99293	1.01405	-53.6905	NCGC00167488	216239	Sorafenib tosylate	NCGC00016959	2764	Ciprofloxacin	NCGC00167488|NCGC00016959	0.99293	Additive
51	3	0.99314	1.01353	-82.0065	NCGC00167816	1126109	null	NCGC00016059	5452	Thioridazine	NCGC00167816|NCGC00016059	0.99314	Additive
57	3	0.99365	1.05026	-112.041	NCGC00378735	25181195	PI 828	NCGC00016059	5452	Thioridazine	NCGC00378735|NCGC00016059	0.99365	Additive
200	3	0.9941	1.04102	-118.887	NCGC00378735	25181195	PI 828	NCGC00181117	46937022	Virginiamycin s1_x000D_	NCGC00378735|NCGC00181117	0.9941	Additive
43	0	0.99462	1.1271	-12.7373	NCGC00021152	3658	Hydroxyzine	NCGC00016059	5452	Thioridazine	NCGC00021152|NCGC00016059	0.99462	Additive
171	3	0.99463	1.00631	-3.23095	NCGC00263624	6918328	Apicidin	NCGC00163485	312145	17_-hydroxy Wortmannin	NCGC00263624|NCGC00163485	0.99463	Additive
82	3	0.99639	1.05859	-92.302	NCGC00164789	104741	Fulvestrant	NCGC00016959	2764	Ciprofloxacin	NCGC00164789|NCGC00016959	0.99639	Additive
104	3	0.99678	1.07609	-87.7752	NCGC00346947	49766501	PDK1 inhibitor	NCGC00017400	10531	Dihydroergotamine	NCGC00346947|NCGC00017400	0.99678	Additive
207	3	0.99678	1.02115	-40.456	NCGC00378735	25181195	PI 828	NCGC00263624	6918328	Apicidin	NCGC00378735|NCGC00263624	0.99678	Additive
39	3	0.99688	1.01198	-84.8906	NCGC00378735	25181195	PI 828	NCGC00015889	5035	Raloxifene hydrochloride	NCGC00378735|NCGC00015889	0.99688	Additive
71	0	0.99719	1.02979	-162.558	NCGC00263624	6918328	Apicidin	NCGC00016272	3518	GUANETHIDINE SULFATE	NCGC00263624|NCGC00016272	0.99719	Additive
169	3	0.99722	1.0696	78.8526	NCGC00181117	46937022	Virginiamycin s1_x000D_	NCGC00163485	312145	17_-hydroxy Wortmannin	NCGC00181117|NCGC00163485	0.99722	Additive
141	3	0.99736	1.10212	-16.6851	NCGC00263624	6918328	Apicidin	NCGC00025355	43815	Paroxetine	NCGC00263624|NCGC00025355	0.99736	Additive
125	0	0.99739	1.02421	-59.9586	NCGC00167488	216239	Sorafenib tosylate	NCGC00024196	19090	Megestrol acetate	NCGC00167488|NCGC00024196	0.99739	Additive
188	3	0.99742	1.02626	7.19971	NCGC00346947	49766501	PDK1 inhibitor	NCGC00167488	216239	Sorafenib tosylate	NCGC00346947|NCGC00167488	0.99742	Additive
58	3	0.99747	1.06711	-9.94264	NCGC00016959	2764	Ciprofloxacin	NCGC00016272	3518	GUANETHIDINE SULFATE	NCGC00016959|NCGC00016272	0.99747	Additive
202	3	0.99764	1.05486	10.903	NCGC00345812	3718	Ingenol mebutate	NCGC00186637	5179132	null	NCGC00345812|NCGC00186637	0.99764	Additive
166	3	0.99843	1.12566	-1.4551	NCGC00164789	104741	Fulvestrant	NCGC00163485	312145	17_-hydroxy Wortmannin	NCGC00164789|NCGC00163485	0.99843	Additive
191	3	0.99852	1.01003	-48.7973	NCGC00186637	5179132	null	NCGC00167816	1126109	null	NCGC00186637|NCGC00167816	0.99852	Additive
123	3	0.99891	1.00167	15.6672	NCGC00163485	312145	17_-hydroxy Wortmannin	NCGC00024196	19090	Megestrol acetate	NCGC00163485|NCGC00024196	0.99891	Additive
45	3	0.99941	1.0947	-66.9404	NCGC00025355	43815	Paroxetine	NCGC00016059	5452	Thioridazine	NCGC00025355|NCGC00016059	0.99941	Additive
159	3	0.99976	1.01718	25.9697	NCGC00167816	1126109	null	NCGC00163470	445643	FK-506	NCGC00167816|NCGC00163470	0.99976	Additive
23	3	1.00049	1.03942	-60.8905	NCGC00016959	2764	Ciprofloxacin	NCGC00015889	5035	Raloxifene hydrochloride	NCGC00016959|NCGC00015889	1.00049	Additive
66	0	1.00137	1.01115	-13.0516	NCGC00164789	104741	Fulvestrant	NCGC00016272	3518	GUANETHIDINE SULFATE	NCGC00164789|NCGC00016272	1.00137	Additive
30	3	1.00176	1.01105	11.6007	NCGC00163485	312145	17_-hydroxy Wortmannin	NCGC00015889	5035	Raloxifene hydrochloride	NCGC00163485|NCGC00015889	1.00176	Additive
6	0	1.00225	1.03203	-20.1143	NCGC00021152	3658	Hydroxyzine	NCGC00013226	5566	Trifluoperazine 2HCl	NCGC00021152|NCGC00013226	1.00225	Additive
77	3	1.00238	1.00961	12.074	NCGC00024196	19090	Megestrol acetate	NCGC00016959	2764	Ciprofloxacin	NCGC00024196|NCGC00016959	1.00238	Additive
120	3	1.00306	1.05083	-21.4928	NCGC00025355	43815	Paroxetine	NCGC00024196	19090	Megestrol acetate	NCGC00025355|NCGC00024196	1.00306	Additive
185	0	1.0036	1.00881	27.8058	NCGC00186637	5179132	null	NCGC00167488	216239	Sorafenib tosylate	NCGC00186637|NCGC00167488	1.0036	Additive
16	0	1.00415	1.05292	15.3186	NCGC00186637	5179132	null	NCGC00013226	5566	Trifluoperazine 2HCl	NCGC00186637|NCGC00013226	1.00415	Additive
129	0	1.00437	1.1314	-88.4223	NCGC00263624	6918328	Apicidin	NCGC00024196	19090	Megestrol acetate	NCGC00263624|NCGC00024196	1.00437	Additive
108	3	1.00469	1.04526	12.7588	NCGC00093787	5326976	CK2 Inhibitor 2	NCGC00021152	3658	Hydroxyzine	NCGC00093787|NCGC00021152	1.00469	Additive
144	3	1.00562	1.10698	-43.6957	NCGC00378735	25181195	PI 828	NCGC00025355	43815	Paroxetine	NCGC00378735|NCGC00025355	1.00562	Additive
183	3	1.00563	1.01552	32.5311	NCGC00167816	1126109	null	NCGC00167488	216239	Sorafenib tosylate	NCGC00167816|NCGC00167488	1.00563	Additive
147	3	1.00779	1.01982	43.5633	NCGC00164789	104741	Fulvestrant	NCGC00093787	5326976	CK2 Inhibitor 2	NCGC00164789|NCGC00093787	1.00779	Additive
128	0	1.00967	1.03853	29.7682	NCGC00186637	5179132	null	NCGC00024196	19090	Megestrol acetate	NCGC00186637|NCGC00024196	1.00967	Additive
186	0	1.01	1.07139	3.68169	NCGC00263624	6918328	Apicidin	NCGC00167488	216239	Sorafenib tosylate	NCGC00263624|NCGC00167488	1.01	Additive
170	3	1.01073	1.01782	61.3942	NCGC00186637	5179132	null	NCGC00163485	312145	17_-hydroxy Wortmannin	NCGC00186637|NCGC00163485	1.01073	Additive
140	3	1.01104	1.08085	53.1181	NCGC00186637	5179132	null	NCGC00025355	43815	Paroxetine	NCGC00186637|NCGC00025355	1.01104	Additive
85	3	1.01138	1.05444	55.8818	NCGC00181117	46937022	Virginiamycin s1_x000D_	NCGC00016959	2764	Ciprofloxacin	NCGC00181117|NCGC00016959	1.01138	Additive
198	3	1.0116	1.0419	42.1021	NCGC00345812	3718	Ingenol mebutate	NCGC00181117	46937022	Virginiamycin s1_x000D_	NCGC00345812|NCGC00181117	1.0116	Additive
148	3	1.01161	1.05346	54.126	NCGC00167488	216239	Sorafenib tosylate	NCGC00093787	5326976	CK2 Inhibitor 2	NCGC00167488|NCGC00093787	1.01161	Additive
28	3	1.01212	1.08757	45.681	NCGC00093787	5326976	CK2 Inhibitor 2	NCGC00015889	5035	Raloxifene hydrochloride	NCGC00093787|NCGC00015889	1.01212	Additive
138	3	1.01261	1.0502	42.5453	NCGC00167816	1126109	null	NCGC00025355	43815	Paroxetine	NCGC00167816|NCGC00025355	1.01261	Additive
72	3	1.0136	1.04116	-62.7966	NCGC00345812	3718	Ingenol mebutate	NCGC00016272	3518	GUANETHIDINE SULFATE	NCGC00345812|NCGC00016272	1.0136	Additive
201	0	1.01366	1.06699	56.0617	NCGC00263624	6918328	Apicidin	NCGC00186637	5179132	null	NCGC00263624|NCGC00186637	1.01366	Additive
165	3	1.01372	1.11856	17.3781	NCGC00378735	25181195	PI 828	NCGC00163470	445643	FK-506	NCGC00378735|NCGC00163470	1.01372	Additive
180	3	1.01429	1.1137	-29.6129	NCGC00345812	3718	Ingenol mebutate	NCGC00164789	104741	Fulvestrant	NCGC00345812|NCGC00164789	1.01429	Additive
167	3	1.01455	1.0663	77.1122	NCGC00167488	216239	Sorafenib tosylate	NCGC00163485	312145	17_-hydroxy Wortmannin	NCGC00167488|NCGC00163485	1.01455	Additive
208	3	1.01487	1.15391	53.3032	NCGC00346947	49766501	PDK1 inhibitor	NCGC00345812	3718	Ingenol mebutate	NCGC00346947|NCGC00345812	1.01487	Additive
131	3	1.01633	1.09485	62.8737	NCGC00346947	49766501	PDK1 inhibitor	NCGC00024196	19090	Megestrol acetate	NCGC00346947|NCGC00024196	1.01633	Additive
177	3	1.01641	1.09497	57.6999	NCGC00181117	46937022	Virginiamycin s1_x000D_	NCGC00164789	104741	Fulvestrant	NCGC00181117|NCGC00164789	1.01641	Additive
126	3	1.01672	1.0501	96.6124	NCGC00167816	1126109	null	NCGC00024196	19090	Megestrol acetate	NCGC00167816|NCGC00024196	1.01672	Additive
70	0	1.01731	1.04678	26.3565	NCGC00186637	5179132	null	NCGC00016272	3518	GUANETHIDINE SULFATE	NCGC00186637|NCGC00016272	1.01731	Additive
189	3	1.01773	1.05607	73.6508	NCGC00378735	25181195	PI 828	NCGC00167488	216239	Sorafenib tosylate	NCGC00378735|NCGC00167488	1.01773	Additive
35	0	1.01903	1.05737	51.0992	NCGC00186637	5179132	null	NCGC00015889	5035	Raloxifene hydrochloride	NCGC00186637|NCGC00015889	1.01903	Additive
117	3	1.02146	1.03973	156.649	NCGC00345812	3718	Ingenol mebutate	NCGC00021152	3658	Hydroxyzine	NCGC00345812|NCGC00021152	1.02146	Additive
67	0	1.02239	1.06335	175.764	NCGC00167488	216239	Sorafenib tosylate	NCGC00016272	3518	GUANETHIDINE SULFATE	NCGC00167488|NCGC00016272	1.02239	Additive
145	3	1.02297	1.04297	167.017	NCGC00163470	445643	FK-506	NCGC00093787	5326976	CK2 Inhibitor 2	NCGC00163470|NCGC00093787	1.02297	Additive
9	3	1.02453	1.02944	193.935	NCGC00093787	5326976	CK2 Inhibitor 2	NCGC00013226	5566	Trifluoperazine 2HCl	NCGC00093787|NCGC00013226	1.02453	Additive
88	3	1.02465	1.08251	128.848	NCGC00345812	3718	Ingenol mebutate	NCGC00016959	2764	Ciprofloxacin	NCGC00345812|NCGC00016959	1.02465	Additive
48	3	1.03026	1.08179	139.797	NCGC00163485	312145	17_-hydroxy Wortmannin	NCGC00016059	5452	Thioridazine	NCGC00163485|NCGC00016059	1.03026	Additive
203	3	1.03147	1.04277	142.993	NCGC00346947	49766501	PDK1 inhibitor	NCGC00186637	5179132	null	NCGC00346947|NCGC00186637	1.03147	Additive
176	3	1.03301	1.1043	215.198	NCGC00167816	1126109	null	NCGC00164789	104741	Fulvestrant	NCGC00167816|NCGC00164789	1.03301	Additive
80	3	1.03677	1.06672	247.097	NCGC00163470	445643	FK-506	NCGC00016959	2764	Ciprofloxacin	NCGC00163470|NCGC00016959	1.03677	Additive
150	3	1.03816	1.0749	281.447	NCGC00181117	46937022	Virginiamycin s1_x000D_	NCGC00093787	5326976	CK2 Inhibitor 2	NCGC00181117|NCGC00093787	1.03816	Additive
204	3	1.03831	1.09404	189.622	NCGC00378735	25181195	PI 828	NCGC00186637	5179132	null	NCGC00378735|NCGC00186637	1.03831	Additive
152	3	1.03892	1.08333	185.697	NCGC00263624	6918328	Apicidin	NCGC00093787	5326976	CK2 Inhibitor 2	NCGC00263624|NCGC00093787	1.03892	Additive
96	3	1.08384	1.14375	435.956	NCGC00163485	312145	17_-hydroxy Wortmannin	NCGC00017400	10531	Dihydroergotamine	NCGC00163485|NCGC00017400	1.08384	Antagonistic
156	3	1.09785	1.16843	468.718	NCGC00163485	312145	17_-hydroxy Wortmannin	NCGC00163470	445643	FK-506	NCGC00163485|NCGC00163470	1.09785	Antagonistic

## Sheet: S4
SI Table 4 - The combinations that would indirectly be discovered by screening all compounds in combination that were predicted to be part of a synergistic combination.
BlockId	QCScore	Gamma	Beta	ExcessHSA	SID_1	PubChem_1	Name_1	SID_2	PubChem_2	Name_2	ID	Synergy_Value	Synergy
62	3	0.8885	0.90049	-959.552	NCGC00025355	43815	Paroxetine	NCGC00016272	3518	GUANETHIDINE SULFATE	NCGC00025355|NCGC00016272	0.8885	Synergistic
112	0	0.91655	1.02949	-540.697	NCGC00167488	216239	Sorafenib tosylate	NCGC00021152	3658	Hydroxyzine	NCGC00167488|NCGC00021152	0.91655	Synergistic
60	0	0.92024	1.01886	-595.785	NCGC00021152	3658	Hydroxyzine	NCGC00016272	3518	GUANETHIDINE SULFATE	NCGC00021152|NCGC00016272	0.92024	Synergistic
102	0	0.92439	0.96643	-452.084	NCGC00263624	6918328	Apicidin	NCGC00017400	10531	Dihydroergotamine	NCGC00263624|NCGC00017400	0.92439	Synergistic
3	0	0.92566	0.93853	-627.243	NCGC00016272	3518	GUANETHIDINE SULFATE	NCGC00013226	5566	Trifluoperazine 2HCl	NCGC00016272|NCGC00013226	0.92566	Synergistic
184	3	0.92603	0.94666	-521.812	NCGC00181117	46937022	Virginiamycin s1_x000D_	NCGC00167488	216239	Sorafenib tosylate	NCGC00181117|NCGC00167488	0.92603	Synergistic
91	0	0.93164	1.06602	-444.799	NCGC00021152	3658	Hydroxyzine	NCGC00017400	10531	Dihydroergotamine	NCGC00021152|NCGC00017400	0.93164	Synergistic
175	0	0.9332	1.06731	-387.569	NCGC00167488	216239	Sorafenib tosylate	NCGC00164789	104741	Fulvestrant	NCGC00167488|NCGC00164789	0.9332	Synergistic
59	0	0.93655	0.9894	-509.195	NCGC00017400	10531	Dihydroergotamine	NCGC00016272	3518	GUANETHIDINE SULFATE	NCGC00017400|NCGC00016272	0.93655	Synergistic
13	0	0.93743	0.99009	-392.618	NCGC00167488	216239	Sorafenib tosylate	NCGC00013226	5566	Trifluoperazine 2HCl	NCGC00167488|NCGC00013226	0.93743	Synergistic
139	3	0.93784	1.05945	-376.548	NCGC00181117	46937022	Virginiamycin s1_x000D_	NCGC00025355	43815	Paroxetine	NCGC00181117|NCGC00025355	0.93784	Synergistic
100	3	0.94116	0.99065	-222.815	NCGC00181117	46937022	Virginiamycin s1_x000D_	NCGC00017400	10531	Dihydroergotamine	NCGC00181117|NCGC00017400	0.94116	Synergistic
34	3	0.9479	1.00518	-346.432	NCGC00181117	46937022	Virginiamycin s1_x000D_	NCGC00015889	5035	Raloxifene hydrochloride	NCGC00181117|NCGC00015889	0.9479	Synergistic
24	0	0.94993	1.00403	-426.323	NCGC00017400	10531	Dihydroergotamine	NCGC00015889	5035	Raloxifene hydrochloride	NCGC00017400|NCGC00015889	0.94993	Synergistic
65	3	0.95002	0.95496	-472.385	NCGC00163485	312145	17_-hydroxy Wortmannin	NCGC00016272	3518	GUANETHIDINE SULFATE	NCGC00163485|NCGC00016272	0.95002	Synergistic
98	0	0.95076	0.97461	-324.153	NCGC00167488	216239	Sorafenib tosylate	NCGC00017400	10531	Dihydroergotamine	NCGC00167488|NCGC00017400	0.95076	Synergistic
31	0	0.95234	1.0473	-313.086	NCGC00164789	104741	Fulvestrant	NCGC00015889	5035	Raloxifene hydrochloride	NCGC00164789|NCGC00015889	0.95234	Synergistic
116	0	0.95242	0.99712	-379.547	NCGC00263624	6918328	Apicidin	NCGC00021152	3658	Hydroxyzine	NCGC00263624|NCGC00021152	0.95242	Synergistic
1	0	0.95588	1.00532	-367.002	NCGC00015889	5035	Raloxifene hydrochloride	NCGC00013226	5566	Trifluoperazine 2HCl	NCGC00015889|NCGC00013226	0.95588	Synergistic
197	3	0.95673	0.98467	-308.964	NCGC00263624	6918328	Apicidin	NCGC00181117	46937022	Virginiamycin s1_x000D_	NCGC00263624|NCGC00181117	0.95673	Synergistic
22	0	0.95798	1.01558	-401.208	NCGC00016272	3518	GUANETHIDINE SULFATE	NCGC00015889	5035	Raloxifene hydrochloride	NCGC00016272|NCGC00015889	0.95798	Synergistic
5	0	0.9584	1.00259	-315.773	NCGC00017400	10531	Dihydroergotamine	NCGC00013226	5566	Trifluoperazine 2HCl	NCGC00017400|NCGC00013226	0.9584	Synergistic

## Sheet: S5
SI Table 5 - IDs, Name, PubChem IDs, and SMILES of all compounds that comprised the validation dataset
ID	Name	PID	Smiles
NCGC00163485	Wortmannin	312145	COCC1OC(=O)C2=COC3=C2C1(C)C1=C(C2CCC(=O)C2(C)CC1OC(C)=O)C3=O
NCGC00016959	Ciprofloxacin	2764	OC(=O)C1=CN(C2CC2)C2=CC(N3CCNCC3)=C(F)C=C2C1=O
NCGC00015659	Mexiletine	4178	CC(N)COC1=C(C)C=CC=C1C
NCGC00021152	Hydroxyzine	3658	OCCOCCN1CCN(CC1)C(C1=CC=CC=C1)C1=CC=C(Cl)C=C1
NCGC00181117	Virginiamycin Factor S1	46937022	CCC1NC(=O)C(NC(=O)C2=NC=CC=C2O)C(C)OC(=O)C(NC(=O)C2CC(=O)CCN2C(=O)C(CC2=CC=CC=C2)N(C)C(=O)C2CCCN2C1=O)C1=CC=CC=C1
NCGC00167959	Chelidonine	197810	CN1CC2=C3OCOC3=CC=C2C2C(O)CC3=CC4=C(OCO4)C=C3C12
NCGC00263624	Apicidin	6918328	CCC(C)C1NC(=O)C(CC2=CN(OC)C3=CC=CC=C23)NC(=O)C(CCCCCC(=O)CC)NC(=O)C2CCCCN2C1=O
NCGC00017400	Dihydroergotamine	10531	CN1CC(CC2C1CC1=CNC3=CC=CC2=C13)C(=O)NC1(C)OC2(O)C3CCCN3C(=O)C(CC3=CC=CC=C3)N2C1=O
NCGC00163470	Tacrolimus	445643	COC1CC(CCC1O)C=C(C)C1OC(=O)C2CCCCN2C(=O)C(=O)C2(O)OC(C(CC2C)OC)C(CC(C)CC(C)=CC(CC=C)C(=O)CC(O)C1C)OC
NCGC00167488	Sorafenib	216239	CNC(=O)C1=CC(OC2=CC=C(NC(=O)NC3=CC=C(Cl)C(=C3)C(F)(F)F)C=C2)=CC=N1
NCGC00015889	Raloxifene	5035	OC1=CC=C(C=C1)C1=C(C(=O)C2=CC=C(OCCN3CCCCC3)C=C2)C2=CC=C(O)C=C2S1
NCGC00346947	KIN001-244	49766501	FC1=CC=C(CN2C=CC=C(C(=O)NC(COC3=CC=C4NC(=O)NC4=C3)C3=CC=CC=C3)C2=O)C=C1F
NCGC00378735	PI 828	25181195	NC1=CC=C(C=C1)C1=C2OC(=CC(=O)C2=CC=C1)N1CCOCC1
NCGC00093787	DMAT	5326976	CN(C)C1=NC2=C(Br)C(Br)=C(Br)C(Br)=C2N1
NCGC00025355	Paroxetine	43815	FC1=CC=C(C=C1)C1CCNCC1COC1=CC=C2OCOC2=C1
NCGC00186637	Chromomycin	5179132	COC(C1CC2=C(C(=O)C1OC1CC(OC3CC(OC4CC(C)(O)C(OC(C)=O)C(C)O4)C(O)C(C)O3)C(O)C(C)O1)C(O)=C1C(O)=C(C)C(OC3CC(OC4CC(O)C(OC)C(C)O4)C(OC(C)=O)C(C)O3)=CC1=C2)C(=O)C(O)C(C)O
NCGC00016272	Guanethidine	3518	NC(=N)NCCN1CCCCCCC1
NCGC00167816	JX-401	1126109	COC1=CC(SC)=CC=C1C(=O)N1CCC(CC2=CC=CC=C2)CC1
NCGC00345812	Ingenol	3718	CC(C(O)=O)C1=CC=C(C=C1)N1CC2=CC=CC=C2C1=O
NCGC00016059	Thioridazine	5452	CSC1=CC=C2SC3=CC=CC=C3N(CCC3CCCCN3C)C2=C1
NCGC00024196	Megestrol	19090	CC(=O)C1(O)CCC2C3C=C(C)C4=CC(=O)CCC4(C)C3CCC12C
NCGC00013226	Trifluoperazine	5566	CN1CCN(CCCN2C3=CC=CC=C3SC3=CC=C(C=C23)C(F)(F)F)CC1
NCGC00164789	Fulvestrant	104741	CC12CCC3C(C1CCC2O)C(CCCCCCCCCS(=O)CCCC(F)(F)C(F)(F)F)CC1=CC(O)=CC=C31

## Sheet: S6
SI Table 5 -Minimum significance ratios for each validation compound that was screened in the Dd2 strain
cl	msr.x.	sid	bid	name
DD2	1.23984	NCGC00263624-03	NCGC00263624	Apicidin
DD2	1.29374	NCGC00017400-09	NCGC00017400	Dihydroergotamine
DD2	1.42401	NCGC00163470-09	NCGC00163470	FK-506
DD2	2.59478	NCGC00164789-05	NCGC00164789	Fulvestrant
DD2	3.36189	NCGC00016272-06	NCGC00016272	Guanethidine sulfate
DD2	3.40002	NCGC00021152-06	NCGC00021152	HYDROXYZINE PAMOATE
DD2	10.7037	NCGC00345812-01	NCGC00345812	Ingenol mebutate
DD2	13.9411	NCGC00167816-01	NCGC00167816	JX401
DD2	4.624	NCGC00024196-05	NCGC00024196	Megestrol acetate
DD2	1.30999	NCGC00186637-01	NCGC00186637	NA
DD2	11.1567	NCGC00025355-12	NCGC00025355	Paroxetine
DD2	16.8685	NCGC00346947-01	NCGC00346947	PDK1 inhibitor
DD2	11.6627	NCGC00378735-02	NCGC00378735	PI 828
DD2	1.14134	NCGC00015889-11	NCGC00015889	Raloxifene hydrochloride
DD2	1.15965	NCGC00167488-08	NCGC00167488	Sorafenib
DD2	1.14302	NCGC00016059-13	NCGC00016059	Thioridazine
DD2	1.69437	NCGC00013226-18	NCGC00013226	Trifluoperazine hydrochloride
DD2	12.0936	NCGC00181117-02	NCGC00181117	Virginiamycin S1
DD2	19.8074	NCGC00163485-03	NCGC00163485	Wortmannin

## Sheet: S7
SI Table 7 - IDs, Name, and SMILES of all compounds that comprised the training dataset
Name	ID	Smiles
Elactocin	NCGC00162440	CC\C(\C=C\[C@@H]1OC(=O)C=C[C@@H]1C)=C\[C@H](C)C\C=C\C(\C)=C\[C@@H](C)C(=O)[C@@H](C)[C@H](O)[C@@H](C)C\C(C)=C\C(O)=O
Artesunate	NCGC00164600	C[C@@H]1CC[C@H]2[C@@H](C)[C@@H](OC(=O)CCC(O)=O)O[C@H]3O[C@@]4(C)CC[C@@H]1[C@@]23OO4
Chloroquine	NCGC00015256	CCN(CC)CCCC(C)NC1=C2C=CC(Cl)=CC2=NC=C1
Lumefantrine	NCGC00167490	CCCCN(CCCC)CC(O)C1=C2C3=CC=C(Cl)C=C3\C(=C\C3=CC=C(Cl)C=C3)C2=CC(Cl)=C1
Dihyrdoartemisinin (DHA)	NCGC00095235	C[C@@H]1CCC2[C@@H](C)[C@@H](O)O[C@@H]3O[C@@]4(C)CC[C@@H]1[C@@]23OO4
Methylene blue	NCGC00159445	CN(C)C1=CC2=[S+]C3=CC(=CC=C3N=C2C=C1)N(C)C
NVP-AUY922	NCGC00247878	CCNC(=O)C1=NOC(=C1C1=CC=C(CN2CCOCC2)C=C1)C1=C(O)C=C(O)C(=C1)C(C)C
Artemether	NCGC00164591	CO[C@H]1O[C@@H]2O[C@@]3(C)CC[C@H]4[C@H](C)CC[C@@H]([C@H]1C)[C@@]24OO3
BIX-01294	NCGC00185850	COC1=C(OC)C=C2C(NC3CCN(CC4=CC=CC=C4)CC3)=NC(=NC2=C1)N1CCCN(C)CC1
Doxycycline	NCGC00161602	C[C@@H]1[C@H]2[C@H](O)[C@H]3[C@H](N(C)C)C(=O)C(C(N)=O)=C(O)[C@@]3(O)C(O)=C2C(=O)C2=C(O)C=CC=C12
Quinidine	NCGC00015871	COC1=CC2=C(C=CN=C2C=C1)C(O)[C@H]1CC2CCN1C[C@@H]2C=C
Emetine	NCGC00024379	CC[C@H]1CN2CCC3=CC(OC)=C(OC)C=C3[C@@H]2C[C@@H]1C[C@H]1NCCC2=CC(OC)=C(OC)C=C12
Mefloquine	NCGC00016864	O[C@@H]([C@H]1CCCCN1)C1=C2C=CC=C(C2=NC(=C1)C(F)(F)F)C(F)(F)F
ML238	NCGC00242441	C[C@@H](CN(C)C)N1C[C@@H](C)[C@H](CN(C)S(=O)(=O)C2=CC=C(F)C=C2)OCCCC[C@H](C)OC2=C(C=C(NC(=O)NC3=CC=CC=C3)C=C2)C1=O
Nilotinib	NCGC00183285	CC1=CN(C=N1)C1=CC(=CC(NC(=O)C2=CC(NC3=NC(=CC=N3)C3=CC=CN=C3)=C(C)C=C2)=C1)C(F)(F)F
Carfilzomib	NCGC00249613	CC(C)C[C@H](NC(=O)[C@H](CCC1=CC=CC=C1)NC(=O)CN1CCOCC1)C(=O)N[C@@H](CC1=CC=CC=C1)C(=O)N[C@@H](CC(C)C)C(=O)[C@@]1(C)CO1
GSK-2126458	NCGC00250408	COC1=C(NS(=O)(=O)C2=C(F)C=C(F)C=C2)C=C(C=N1)C1=CC=C2N=CC=C(C3=CN=NC=C3)C2=C1
Amodiaquine	NCGC00017063	CCN(CC)CC1=C(O)C=CC(NC2=C3C=CC(Cl)=CC3=NC=C2)=C1
Gramicidin	NCGC00095992	CC(C)C[C@@H]1NC(=O)[C@H](CCCN)NC(=O)[C@@H](NC(=O)[C@@H]2CCCN2C(=O)[C@@H](CC2=CC=CC=C2)NC(=O)[C@H](CC(C)C)NC(=O)[C@H](CCCN)NC(=O)[C@@H](NC(=O)[C@@H]2CCCN2C(=O)[C@@H](CC2=CC=CC=C2)NC1=O)C(C)C)C(C)C
Febrifugine	NCGC00273480	O[C@H]1CCCN[C@@H]1CC(=O)CN1C=NC2=CC=CC=C2C1=O
Pyronaridine	NCGC00246187	COC1=CC=C2N=C3C=C(Cl)C=CC3=C(NC3=CC(CN4CCCC4)=C(O)C(CN4CCCC4)=C3)C2=N1
Genz-669178	NCGC00263379	CC1=NC2=C(C=CC=C2N1C1=CC=C(S1)C(=O)NC1CC1)C#N
Clindamycin	NCGC00264106	CCCC[C@@H]1C[C@H](N(C)C1)C(=O)NC([C@H](C)Cl)[C@H]1O[C@H](S)[C@H](O)[C@@H](O)[C@H]1O
Decoquinate	NCGC00264109	CCCCCCCCCCOC1=C(OCC)C=C2N=CC(C(=O)OCC)=C(O)C2=C1
Azithromycin	NCGC00090753	CC[C@H]1OC(=O)[C@H](C)[C@@H](O[C@H]2C[C@@](C)(OC)[C@@H](O)[C@H](C)O2)[C@H](C)[C@@H](O[C@@H]2O[C@H](C)C[C@@H]([C@H]2O)N(C)C)[C@](C)(O)C[C@@H](C)CN(C)[C@H](C)[C@@H](O)[C@]1(C)O
NITD609	NCGC00263785	C[C@H]1CC2=C(NC3=CC(Cl)=C(F)C=C23)[C@@]2(N1)C(=O)NC1=C2C=C(Cl)C=C1
Berberine	NCGC00016526	COC1=CC=C2C=C3C4=CC5=C(OCO5)C=C4CC[N+]3=CC2=C1OC
Proguanil	NCGC00016528	CC(C)N=C(N)NC(=N)NC1=CC=C(Cl)C=C1
Atovaquone	NCGC00016961	OC1=C(C2CCC(CC2)C2=CC=C(Cl)C=C2)C(=O)C(=O)C2=C1C=CC=C2
KN-62	NCGC00162398	CN([C@@H](CC1=CC=C(OS(=O)(=O)C2=C3C=CN=CC3=CC=C2)C=C1)C(=O)N1CCN(CC1)C1=CC=CC=C1)S(=O)(=O)C1=C2C=CN=CC2=CC=C1
Panobinostat	NCGC00263117	CC1=C(CCNCC2=CC=C(\C=C\C(=O)NO)C=C2)C2=CC=CC=C2N1
Methylrosaniline chloride	NCGC00091112	CN(C)C1=CC=C(C=C1)[C+](C1=CC=C(C=C1)N(C)C)C1=CC=C(C=C1)N(C)C
cycloheximide	NCGC00017363	C[C@H]1C[C@H](C)C(=O)[C@@H](C1)[C@H](O)CC1CC(=O)NC(=O)C1
Sulfadoxine	NCGC00016612	COC1=NC=NC(NS(=O)(=O)C2=CC=C(N)C=C2)=C1OC
Alvespimycin hydrochloride	NCGC00242478	CO[C@H]1C[C@H](C)CC2=C(N=CCN(C)C)C(O)=CC(NC(=O)C(C)=CC=C[C@H](OC)[C@@H](OC(N)=O)\C(C)=C\[C@H](C)[C@H]1O)=C2O
Piperaquine	NCGC00344515	ClC1=CC=C2C(=C1)N=CC=C2N1CCN(CCCN2CCN(CC2)C2=CC=NC3=CC(Cl)=CC=C23)CC1
PD-173955	NCGC00345829	CSC1=CC(NC2=NC=C3C=C(C(=O)N(C)C3=N2)C2=C(Cl)C=CC=C2Cl)=CC=C1
NVP-BGT226	NCGC00346681	COC1=CC=C(C=N1)C1=CC=C2N=CC3=C(N(C(=O)N3C)C3=CC=C(N4CCNCC4)C(=C3)C(F)(F)F)C2=C1
3-Methyladenine	NCGC00345447	CN1C=NC(N)=C2N=CN=C12
Methotrexate	NCGC00025060	CN(CC1=CN=C2N=C(N)N=C(N)C2=N1)C1=CC=C(C=C1)C(=O)N[C@@H](CCC(O)=O)C(O)=O
Midostaurin	NCGC00241102	CO[C@@H]1[C@@H](C[C@H]2O[C@]1(C)N1C3=C(C=CC=C3)C3=C1C1=C(C4=CC=CC=C4N21)C1=C3CNC1=O)N(C)C(=O)C1=CC=CC=C1
Trichostatin A	NCGC00162453	CC(C=CC(=O)NO)C=C(C)C(=O)C1=CC=C(C=C1)N(C)C
GSK-615	NCGC00346509	O=C1NC(=O)C(S1)=CC1=CC=C2N=CC=C(C3=CC=NC=C3)C2=C1
Monensin sodium salt	NCGC00179454	CC[C@]1(CC[C@@H](O1)[C@]1(C)CC[C@]2(C[C@H](O)[C@@H](C)[C@H](O2)[C@@H](C)[C@@H](OC)[C@H](C)C(O)=O)O1)[C@@H]1O[C@H](C[C@@H]1C)[C@H]1O[C@@](O)(CO)[C@H](C)C[C@@H]1C
Halofantrine	NCGC00179250	CCCCN(CCCC)CCC(O)C1=CC2=C(Cl)C=C(Cl)C=C2C2=CC(=CC=C12)C(F)(F)F
Torin-1	NCGC00263215	CCC(=O)N1CCN(CC1)C1=C(C=C(C=C1)N1C(=O)C=CC2=C1C1=CC(=CC=C1N=C2)C1=CN=C2C=CC=CC2=C1)C(F)(F)F
INK-128	NCGC00346654	CC(C)N1N=C(C2=C(N)N=CN=C12)C1=CC=C2OC(N)=NC2=C1
Bafilomycin A1	NCGC00162409	CO[C@H]1\C=C/C=C(C)\C[C@H](C)[C@H](O)[C@H](C)\C=C(\C)/C=C(OC)\C(=O)O[C@@H]1[C@@H](C)[C@@H](O)[C@H](C)[C@@]1(O)C[C@@H](O)[C@H](C)[C@H](O1)C(C)C
ZSTK-474	NCGC00346484	FC(F)C1=NC2=CC=CC=C2N1C1=NC(=NC(=N1)N1CCOCC1)N1CCOCC1
CUDC-907	NCGC00346692	COC1=CC=C(C=N1)C1=NC(N2CCOCC2)=C2SC(CN(C)C3=NC=C(C=N3)C(=O)NO)=CC2=N1
Quisinostat hydrochloride	NCGC00346487	CN1C=C(CNCC2CCN(CC2)C2=NC=C(C=N2)C(=O)NO)C2=CC=CC=C12
WAY-600	NCGC00346634	C(N1CCC(CC1)N1N=CC2=C(N=C(N=C12)C1=CC=C2NC=CC2=C1)N1CCOCC1)C1=CC=CN=C1
Nanchangmycin	NCGC00346524	CO[C@H]1CCC(O[C@H]2C[C@@H](O[C@]3(O[C@H](C[C@@H]3C)[C@H]3O[C@@](O)(CO)[C@H](C)C[C@@H]3C)[C@@H]2C)[C@]2(C)CC[C@]3(C[C@H](O)[C@@H](C)[C@H](O3)C(C)=CC(C)C(=O)[C@H](C)C[C@H](C)C(=O)O[Na])O2)O[C@@H]1C
PIK-93	NCGC00346536	CC(=O)NC1=NC(C)=C(S1)C1=CC(=C(Cl)C=C1)S(=O)(=O)NCCO
Tafenoquine	NCGC00348199	COC1=CC(C)=C2C(OC3=CC=CC(=C3)C(F)(F)F)=C(OC)C=C(NCCCC(C)N)C2=N1
Rifampicin	NCGC00179536	CO[C@H]1C=CO[C@@]2(C)OC3=C(C)C(O)=C4C(O)=C(NC(=O)\C(C)=C/C=C\[C@H](C)[C@H](O)[C@@H](C)[C@@H](O)[C@@H](C)[C@H](OC(C)=O)[C@@H]1C)C(\C=N\N1CCN(C)CC1)=C(O)C4=C3C2=O
